# Supplementary material for: The multiplicity of divergence mechanisms in a single evolving population
Source: Genome Biol. 2012 Jun 8;13(6):R41. doi: 10.1186/gb-2012-13-6-r41 (PMC3446313; doi:10.1186/gb-2012-13-6-r41)
Supplement: Additional file 2 — SNPs of 48 strains compared with BW2952. Sheet 1: SNPs of slow-growth isolates. Sheet 2: SNPs of fast-growth isolates. Sheet 3: the SNPs of isolates with mutY mutator. [file gb-2012-13-6-r41-S2.XLS]

## Sheet: Slow_population
Position	Reference	Gene_name	Function	BW4005 (1Za15)	BW4029 (1Za27)	BW4002 (1Za6)	BW4001 (1Za2)	BW4030 (1Za29)	2W22	2W14	2W11	2W30	2W2	2W29	3X16	3X17	3X27	3X37	3X30	3X31	3X10	4R16	4R1	4R10	4R18	4R23	4R17
1006550	*	csgD_ig	DNA-binding transcriptional activator in two-component regulator	.	.	.	.	.	IS1	IS1	IS1	IS1	.	.	.	.	.	.	.	.	.	.	.	.	.	.	.
1006579	*	csgD_ig	DNA-binding transcriptional activator in two-component regulator	.	.	.	.	.	.	.	.	.	IS1	IS1	.	.	.	.	.	.	.	.	.	.	.	.	.
1018151	*	mdtG-lpxL _ig		.	.	.	.	.	.	.	.	.	.	.	.	.	.	.	.	.	.	IS5	.	.	.	.	.
1019466	C	lpxL	lauryl-acyl carrier protein (ACP)-dependent acyltransferase	.	.	.	.	.	.	.	.	.	.	.	.	.	.	C/A	.	.	.	.	.	.	.	.	.
1178207..1178975	769bp	rssB leader	response regulator of RpoS	.	.	.	.	.	.	.	.	.	.	.	.	.	.	.	.	.	del 769bp	.	.	.	.	.	.
1191049	C	COG0428	Predicted divalent heavy-metal cations transporter	.	.	.	.	.	.	.	.	.	.	.	A/*	.	.	.	.	.	.	.	.	.	.	.	.
1815385	T	holE	DNA polymerase III, theta subunit	.	.	.	.	.	.	.	.	.	.	.	.	.	.	.	.	.	T/A	.	.	.	.	.	.
1829555	C	lpxM	lipid A biosynthesis (KDO)2-(lauroyl)-lipid IVA acyltransferase	C/T	.	.	.	.	.	.	.	.	.	.	.	.	.	.	.	.	.	.	.	.	.	.	.
1887607	G	yecC	putative transporter subunit: ATP-binding component of ABC superfamily	.	G/T	.	.	.	.	.	.	.	.	.	.	.	.	.	.	.	.	.	.	.	.	.	.
2056289	C	yegQ	predicted peptidase	.	.	.	.	.	.	.	.	.	.	.	.	.	.	C/A	.	.	.	.	.	.	.	.	.
2131125	G	mglO	DNA binding transcriptional regulator	.	.	.	.	.	.	.	.	.	.	.	.	.	.	G/A	G/A	.	.	.	.	.	.	.	.
2131126	A	mglO	DNA binding transcriptional regulator	.	.	.	.	.	.	.	.	.	.	.	.	.	.	.	.	.	.	.	A/*	.	.	.	.
2131130	C	mglO	DNA binding transcriptional regulator	.	.	C/A	.	C/A	.	.	.	.	.	.	.	.	.	.	.	.	.	.	.	.	.	.	.
2132180-90	11bp	mglO	DNA binding transcriptional regulator	.	.	.	.	.	.	.	.	.	.	.	.	.	.	.	.	.	.	.	.	.	.	.	T/*
2168261	A	yejM	putative hydrolase, inner membrane	.	.	A/T	.	.	.	.	.	.	.	.	.	.	.	.	.	.	.	.	.	.	.	.	.
2233448	A	inaA_ig	hypothetical protein BWG_2010	.	.	.	.	.	.	A/C	.	.	.	.	.	.	.	.	.	.	.	.	.	.	.	.	.
2408668	C	xapA	purine nucleoside phosphorylase II	.	.	.	.	C/A	.	.	.	.	.	.	.	.	.	.	.	.	.	.	.	.	.	.	.
2691767	A	proX	glycine betaine transporter subunit																							A/C
2739814	A	fhlA	DNA-binding transcriptional activator	.	.	.	.	.	.	A/C	.	.	.	.	.	.	.	.	.	.	.	.	.	.	.	.	.
2750685	A	rpoS	RNA polymerase, sigma S (sigma 38) factor	.	.	A/T	.	.	.	.	.	.	.	.	.	.	.	.	.	.	.	.	.	.	.	.	.
2750814	T	rpoS	RNA polymerase, sigma S (sigma 38) factor	.	.	.	.	T/G	.	.	.	.	.	.	.	.	.	.	.	.	.	.	.	.	.	.	.
2751022	C	rpoS	RNA polymerase sigma factor RpoS 2750393:2751385 reverse	.	.	.	.	.	.	.	.	.	.	.	.	.	.	C/A	C/A	.	.	.	.	.	.	.	.
2751102	A	rpoS	RNA polymerase, sigma S (sigma 38) factor	.	.	.	.	.	.	.	.	.	.	.	.	.	.	.	.	.	.	.	.	.	.	.	A/T
2751428	*	rpoS	RNA polymerase, sigma S (sigma 38) factor	.	.	.	.	.	.	.	.	.	.	.	.	.	.	.	.	.	.	.	IS1	.	.	.	.
2763405	C	ygbT	conserved protein	.	.	.	.	.	C/A	.	.	.	.	.	.	.	.	.	.	.	.	.	.	.	.	.	.
2852015	*	ptsP	fused PTS enzyme: PEP-protein phosphotransferase (enzyme I)/GAF domain containing protein	.	.	.	.	.	.	.	.	.	.	*/T	.	.	.	.	.	.	.	.	.	.	.	.	.
3152313	C	tdcA_ig	DNA-binding transcriptional activator	.	.	.	.	.	.	.	.	.	.	.	.	.	.	.	C/A	.	.	.	.	.	.	.	.
3325374	C	rpoA	RNA polymerase, alpha subunit	.	.	.	.	.	.	.	.	.	.	.	C/A	.	.	.	.	C/A	.	.	.	C/A	C/A	C/A	.
3439794	A	malT	DNA-binding transcriptional activator/maltotriose-ATP-binding protein	.	.	A/G	.	.	.	.	.	.	.	.	.	.	.	.	.	.	.	.	.	.	.	.	.
3440085	T	malT	fused conserved protein: DNA-binding transcriptional activator/maltotriose-ATP-binding protein	.	.	.	.	.	.	.	.	.	.	.	.	.	.	T/A	.	.	.	.	.	.	.	.	.
3440674	C	malT	fused conserved protein: DNA-binding transcriptional activator/maltotriose-ATP-binding protein	.	.	.	.	C/A	.	.	.	.	.	.	.	.	.	.	.	.	.	.	.	.	.	.	.
3440676	A	malT	fused conserved protein: DNA-binding transcriptional activatorintergenicmaltotriose-ATP-binding protein	.	.	.	.	.	.	.	.	.	.	.	.	.	.	.	.	.	.	.	A/C	.	.	.	.
4137860	G	malG-lacZregion	malG-fusion region	.	.	.	.	.	.	.	.	.	.	.	.	.	.	.	.	.	.	G/*	.	.	.	.	.
4337027	*	hfq leader	RNA-binding protein Hfq 4337046:4337354 forward	.	.	.	.	.	.	.	.	.	.	.	.	.	IS1	.	.	.	.	.	.	.	.	.	.
4337108	T	hfq	RNA binding protein	.	.	.	T/G	.	.	.	.	.	.	.	.	.	.	.	.	.	.	.	.	.	.	.	.
4337182	T	hfq	RNA-binding protein Hfq 4337046:4337354 forward	.	.	.	.	.	.	.	.	.	.	.	.	T/G	.	.	.	.	.	.	.	.	.	.	.
4446676	G	IS3 region	intergenic (IS3 region)	.	.	.	.	.	.	.	.	.	.	.	.	.	G/A	.	.	.	.	.	.	.	.	.	.
4446677	G	IS3 region	intergenic (IS3 region)	.	.	.	.	.	.	.	.	.	.	.	.	.	G/A	.	.	.	.	.	.	.	.	.	.

## Sheet: Fast_population
position	reference	gene_name	function	5W23	5W3	5W25	5W19	5W21	5W30	8W17	8W18	8W37	8W33	8W20	8W21	10W40	10W21	11Za3	11Za4	11Za5	11Za1	11Za12	11Za16
98536	T	ftsW	integral membrane protein involved in stabilizing FstZ ring during cell division	.	.	.	.	.	.	.	.	.	.	.	T/G	.	.	.	.	.	.	.	.
142735	A	yadG_ig	betwee can and yadG	.	A/C	.	A/C	.	A/C	.	.	.	.	.	.	.	A/C	.	.	.	.	.	.
456321	C	ppiB	peptidyl-prolyl cis-trans isomerase B (rotamase B)	.	.	.	.	.	.	.	.	.	.	.	.	.	.	.	.	.	.	C/T	.
526598	A	fepB-ig	ron-enterobactin transporter subunit	.	.	.	.	.	.	.	.	.	.	A/*	.	.	.	.	.	.	.	.	.
862349	T	ycaL_ig	putative peptidase with chaperone function	.	.	.	.	.	.	.	.	.	.	.	T/*	.	.	.	.	.	.	.	.
871695	C	ycaQ	conserved protein	.	.	.	.	.	.	.	.	.	.	.	.	C/T	.	.	.	.	.	.	.
1006354	C	csgD	DNA-binding transcriptional activator in two-component regulator	C/T	.	.	.	.	.	.	.	.	.	.	.	.	.	.	.	.	.	.	.
1006521	A	csgD_ig	intergenic	.	.	.	.	.	.	.	.	.	.	.	.	.	.	.	.	A/G	.	.	.
1006579	*	csgD_ig		.	.	.	.	.	.	.	.	.	.	.	.	.	.	.	.	.	IS1	.	.
1061050	G	ptsG	PTS system glucose-specific transporter subunits IIBC	.	.	.	.	.	.	.	.	.	.	.	G/C	.	.	.	.	.	.	.	.
1073853	A	mfd	transcription-repair coupling factor	.	.	.	.	.	.	.	.	.	A/C	.	.	.	.	.	.	.	.	.	.
1107638	*	INS	unknown	.	.	.	.	.	.	.	.	.	.	IS1	.	.	.	.	.	.	.	.	.
1108551	*	INS	unknown	.	.	.	.	.	.	.	IS1	.	.	.	.	.	.	.	.	.	.	.	.
1181955	*	hns	hns transcription unit	.	.	.	.	.	.	.	.	.	.	.	.	.	IS1	.	.	.	.	.	.
1191049	C	COG0428	Predicted divalent heavy-metal cations transporter	.	.	.	A/*	A/*	.	.	.	.	.	.	.	.	.	.	.	.	.	.	.
1288806	C	fnr-insH	between fnr and insH may affect frn expression	.	C/*	.	.	.	.	.	.	.	.	.	.	C/*	.	.	.	.	.	C/*	.
1289365	G	ogt_ig	O-6-alkylguanine-DNA:cysteine-protein methyltransferase	.	G/*	.	.	.	.	G/*	.	.	.	G/*	.	.	.	.	.	.	.	.	.
2131125	G	mglO	DNA binding transcriptional regulator	.	G/A	.	G/A	.	G/A	.	.	.	.	.	.	.	.	.	.	.	.	.	.
2131134	T	mglD	DNA-binding transcriptional repressor	.	.	.	.	.	.	.	.	.	.	.	.	T/G	.	.	.	.	.	.	.
2131136	C	mglD	DNA-binding transcriptional repressor	.	.	.	.	.	.	.	.	.	C/T	.	.	.	.	.	.	.	.	.	.
2132010	*	mglD		.	.	.	.	.	.	.	.	.	.	.	.	.	IS2	.	.	.	.	.	.
2233448	A	inaA_ig	hypothetical protein BWG_2010	.	.	.	.	.	.	.	.	.	.	.	.	A/C	.	.	.	.	.	.	.
2408239	C	xapA	purine nucleoside phosphorylase II	.	.	.	.	.	.	.	.	.	.	.	.	.	.	.	.	.	.	.	C/T
2750539	A	rpoS	RNA polymerase sigma factor RpoS 2750393:2751385 reverse	.	.	.	.	A/C	.	.	.	.	.	.	.	.	.	.	.	.	.	.	.
2750982	T	rpoS	RNA polymerase, sigma S (sigma 38) factor	.	.	.	.	.	.	.	.	.	T/G	.	.	.	.	.	.	.	.	.	.
2751003	A	rpoS	RNA polymerase sigma factor RpoS 2750393:2751385 reverse	.	A/T	.	A/T	.	.	.	.	.	.	.	.	.	A/T	.	.	.	.	.	.
2751160	C	rpoS	RNA polymerase sigma factor RpoS 2750393:2751385 reverse	.	.	.	.	.	C/T	.	.	.	.	.	.	.	.	.	.	.	.	.	.
2751325	C	rpoS	RNA polymerase sigma factor RpoS 2750393:2751385 reverse	.	.	.	.	.	.	.	.	.	.	.	C/A	C/A	.	.	.	.	.	.	.
3325374	C	rpoA	RNA polymerase, alpha subunit	.	.	.	.	.	.	.	.	C/A	.	.	.	.	.	.	.	.	.	.	.
3363087	T	slyD	FKBP-type peptidyl prolyl cis-trans isomerase (rotamase)	.	.	.	.	.	.	.	.	.	.	.	.	T/A	.	.	.	.	.	.	.
3363584	C	slyD	FKBP-type peptidyl prolyl cis-trans isomerase (rotamase)	C/*	.	.	.	.	.	.	.	.	.	.	.	.	.	.	.	.	.	.	.
3444633	T	rtcB -rtcR_ig	intergenic	.	.	.	.	.	.	.	T/C	.	.	.	.	.	.	.	.	.	.	.	.
3965948	G	yiiD	predicted acetyltransferase	.	.	.	.	.	.	.	.	.	.	.	.	G/*	.	.	.	.	.	.	.
3979635	A	frvB	MG1655 equivalent: b3899	.	.	.	.	A/C	.	.	.	.	.	.	.	.	.	.	.	.	.	.	.
4016918	G	metB	cystathionine gamma-synthase, PLP-dependent	.	.	.	.	.	.	.	.	.	.	.	.	.	.	G/T	.	.	.	.	.
4019113	G	metL	fused aspartokinase II/homoserine dehydrogenase II	.	.	.	.	.	.	.	.	.	.	.	.	.	.	G/*	.	.	.	.	.
4137859	G	/	malG_fusion region	.	.	.	.	.	G/*	.	.	.	.	.	.	.	.	.	.	.	.	.	.
4137860	G	/	intergenic	.	.	.	.	.	.	.	.	.	G/*	.	.	.	G/*	.	.	.	.	G/*	.
3362937..3369818	7kb	DEL	slyD….	.	.	.	.	.	.	.	.	.	del 7kb	.	.	.	.	.	.	.	.	.	.
3363106..3370691	7.5K	DEL	slyD….	.	.	.	.	.	.	.	.	.	.	.	del 7.5K	.	.	.	.	.	.	.	.
4480124		FfmA	major type 1 subunit fimbrin (pilin)	.	.	.	.	.	.	.	.	.	.	.	.	.	.	IS186/IS421	IS186/IS421	.	IS186/IS421	.	IS186/IS421
				4	7	4	4	3	4	1	5	1	5	8	5	10	8	3	3	1	2	6	6

## Sheet: mutators
Position	Gene_name	Function	Ancestral amino acid	amino acid change to	Ancestral code	code change to	Ancestral base	Type	BW3767	1Za40 (BW4040)	1Za14 (BW4004)	10W34
2131326	mglD						C	nsSNP				C/A
2131806	mglD	DNA-binding transcriptional regulator GalS 2131133:2132173 reverse	S	*	TCA	TAA	G	nsSNP	G/T	G/T	G/T	-
2750443	rpoS	RNA polymerase sigma factor RpoS 2750393:2751385 reverse	E	*	GAA	TAA	C	nsSNP	C/A	C/A	C/A	-
2750812	rpoS	RNA polymerase sigma factor RpoS 2750393:2751385 reverse					C	nsSNP				C/A
3439629	malT	fused conserved protein: DNA-binding transcriptional activator/maltotriose-ATP-binding protein	P	Q	CCG	CAG	C	nsSNP			C/A	-
3440306	malT	fused conserved protein: DNA-binding transcriptional activator/maltotriose-ATP-binding protein	A	S	GCC	TCC	G	nsSNP	G/T	G/T
1243908	sapB	putative antimicrobial peptide transporter subunit 1243378:1244343 reverse	R	S	CGT	AGT	G	nSSNP	G/T	G/T	G/T	-
751827	rhtA	threonine and homoserine efflux system	L	L	CTG	CTT	C	sSNP	C/A	C/A
1685585	ihfA	integration host factor (IHF), DNA-binding protein, alpha subunit	G	G	GGG	GGT	C	sSNP	C/A	C/A
1759914	yeaH	conserved protein	R	S	CGC	AGC	C	nsSNP	C/A	C/A
1903863	fliF	flagellar basal-body MS-ring and collar protein	A	E	GCG	GAG	C	nsSNP	C/A	C/A
1933950	1933950_ig	intergenic	/	/	/	/	G	iSNP	G/T	G/T
2031566	asmA	predicted assembly protein	S	*	TCA	TAA	G	nsSNP	G/T	G/T
3241376	gltB	glutamate synthase, large subunit	A	S	GCT	TCT	G	nsSNP	G/T	G/T
3575489	bcsC	cellulose synthase subunit	R	S	CGT	AGT	G	nsSNP	G/T	G/T
609751	609751_ig	/	/	/	/	/	A	iSNP	A/C
277077	277077_ig	/	/	/	/	/	C	iSNP	C/A
902177	ycbS	predicted outer membrane usher protein	G	G	GGC	GGA	C	sSNP	C/A
1083437	cobB	deacetylase of acetyl-CoA synthetase,NAD-dependent	P	Q	CCG	CAG	C	nsSNP	C/A
2078688	yehA	putative fimbrial-like adhesin protein	D	Y	GAT	TAT	C	nsSNP	C/A
3717076	yicH	hypothetical protein	Q	K	CAG	AAG	C	nsSNP	C/A
3781831	yieG	putative inner membrane protein	Q	K	CAG	AAG	C	nsSNP	C/A
4554698	4554698_ig	/	/	/	/	/	C	iSNP	C/A
426953	rhsD	rhsD element protein	R	M	AGG	ATG	G	nsSNP	G/T
1172031	narH	nitrate reductase 1, beta (Fe-S) subunit	D	Y	GAC	TAC	G	nsSNP	G/T
1274798	ycjF	conserved inner membrane protein	A	S	GCG	TCG	G	nsSNP	G/T
2150995	fruA	fused fructose-specific PTS enzymes	M	I	ATG	ATT	G	nsSNP	G/T
3411745	yrfF	putative inner membrane protein	W	L	TGG	TTG	G	nsSNP	G/T
4067856	rplJ		R	L	CGT	CTT	G	nsSNP	G/T
4154156	4154156_ig	/	/	/	/	/	T	iSNP	T/C
802897	802897_ig	intergenic	/	/	/	/	C	iSNP		C/A
1739515	sppA	protease IV (signal peptide peptidase)	S	Y	TCC	TAC	C	nsSNP		C/A
1950413	asnU	tRNA-Asn	/	/	/	/	C	iSNP		C/A
2058079	2058079_ig	intergenic	/	/	/	/	C	iSNP		C/A
3504034	nikD	nickel transporter subunit	T	N	ACC	AAC	C	nsSNP		C/A
4469511	yjhP	KpLE2 phage-like element; predicted methyltransferase	R	L	CGT	CTT	C	nsSNP		C/A
4168989	4168989_ig	intergenic	/	/	/	/	G	Del		G/*	G/*
4168989	4168989_ig	intergenic	/	/	/	/	G	Del		G/*
496911	cusR	DNA-binding response regulator in two-component regulatory system with CusS	R	R	CGC	CGA	G	sSNP		G/T
606142	nagE	fused N-acetyl glucosamine specific PTS enzyme: IIC, IIB , and IIA components	A	A	GCG	GCT	G	sSNP		G/T
647549	ybgL	predicted lactam utilization protein	L	F	TTG	TTT	G	nsSNP		G/T
2300308	pta	phosphate acetyltransferase	A	S	GCC	TCC	G	nsSNP		G/T
3117767	fadH	2,4-dienoyl-CoA reductase, NADH and FMN-linked	A	A	GCG	GCT	G	sSNP		G/T
3740938	emrD	multidrug efflux system protein	A	S	GCC	TCC	G	nsSNP		G/T
3805839	atpA	F1 sector of membrane-bound ATP synthase, alpha subunit	G	G	GGC	GGA	G	sSNP		G/T
2450068	eutA	reactivating factor for ethanolamine ammonia lyase	G	V	GGC	GTC	C	nsSNP			C/A
2586259	recO	gap repair protein	R	L	CGC	CTC	C	nsSNP			C/A
2877742	ygeH	predictedtranscriptional regulator	A	E	GCG	GAG	C	nsSNP			C/A
3465843	yhhW	hypothetical protein 3465467:3466162 reverse	S	I	AGC	ATC	C	nsSNP			C/A	-
3574514	bcsC	cellulose synthase subunit	D	Y	GAT	TAT	C	nsSNP			C/A
4071734	rpoB	DNA-directed RNA polymerase subunit beta 4068948:4072976 forward	I	I	ATC	ATA	C	sSNP			C/A	-
4500210	4500210_ig	intergenic	/	/	/	/	C	iSNP			C/A	-
4056146	gltT	pseudogene of Glu tRNA	/	/	/	/	G	Del			G/*	-
106625	lpxC	UDP-3-O-[3-hydroxymyristoyl] N-acetylglucosamine deacetylase 106556:107473 forward	V	F	GTC	TTC	G	nsSNP			G/T	-
438757	glxR	tartronate semialdehyde reductase, NADH-dependent 438569:439447 forward	V	V	GTG	GTT	G	sSNP			G/T	-
871199	lpxK	lipid A 4'kinase	A	S	GCG	TCG	G	nsSNP			G/T
1467079	yddB	predicted porin protein	G	G	GGC	GGA	G	nsSNP			G/T
1501755	yneF	predicted diguanylate cyclase	F	L	TTC	TTA	G	nsSNP			G/T
1778295	fadD	acyl-CoA synthetase (long-chain-fatty-acid--CoA ligase)	S	*	TCA	TAA	G	nsSNP			G/T
1842358	yecN	predicted inner membrane protein	A	S	GCG	TCG	G	nsSNP			G/T
2571219	glnB	regulatory protein P-II for glutamine synthetase	A	E	GCG	GAG	G	nsSNP			G/T
2573282	yfhG	conserved protein	L	M	CTG	ATG	G	nsSNP			G/T
2749693	ygbN	predicted transporter	A	A	GCG	GCT	G	sSNP			G/T
3091466	3091466_ig	intergenic	/	/	/	/	G	iSNP			G/T
3123493	3123493_ig	intergenic	/	/	/	/	G	iSNP			G/T	-
3596813	eptB	phosphoethanolamine transferase 3595133:3596824 reverse	I	I	ATC	ATA	G	sSNP			G/T	-
4301862	cutA	copper binding protein, copper sensitivity	P	T	CCA	ACA	G	nsSNP			G/T
4498395	yjiJ	predicted inner membrane protein	G	G	GGC	GGA	G	sSNP			G/T
4056183	4056183-ig	intergenic	/	/	/	/	T	iSNP			T/C	-
4409447	4409447-ig	intergenic	/	/	/	/	T	iSNP			T/G
	mutY1	deletion of 28Kb contaning mutY and glc						Del	*	*	*	-
	mutY2	deletion of 30Kb contaning mutY and glc						Del	-	-	-	*
47071	yaaU	predicted transporter	P	Q	CCG	CAG	C	nsSNP				C/A
79646	leuC	3-isopropylmalate isomerase subunit, dehydratase component	G	G	GGC	GGA	G	sSNP				G/T
154113	htrE	predicted outer membrane usher protein	T	K	ACA	AAA	G	nsSNP				G/T
181347	degP	serine endoprotease (protease Do), membrane-associated	G	G	GGC	GGA	C	sSNP				C/A
183235	cdaR	DNA-binding transcriptional activator	G	G	GGC	GGA	C	sSNP				C/A
379690	ylaB	conserved inner membrane protein	A	E	GCA	GAA	G	nsSNP				G/T
525679	fepB	iron-enterobactin transporter subunit	A	D	GCC	GAC	G	nsSNP				G/T
612347	fur	DNA-binding transcriptional dual regulator of siderophore biosynthesis and transport	D	Y	GAC	TAC	C	nsSNP				C/A
814311	hcr	HCP oxidoreductase, NADH-dependent	R	R	CGG	AGG	G	sSNP				G/T
854609	pflB	pyruvate formate lyase I	DEL	/	/	/	T	Del				T/*
893307	pepN	aminopeptidase N	G	G	GGC	GGA	C	sSNP				C/A
1083094	cobB	deacetylase of acetyl-CoA synthetase,NAD-dependent	V	L	GTG	TTG	G	nsSNP				G/T
1148230	ychM	predicted transporter	A	E	GCA	GAA	G	nsSNP				G/T
1394000	ydcM	predicted transposase	E	D	GAG	GAT	G	nsSNP				G/T
1495278	lsrB	AI2 transporter	A	S	GCA	TCA	G	nsSNP				G/T
1547128	ynfC	predicted protein	S	I	AGC	ATC	C	nsSNP				C/A
1741156	ansA	cytoplasmic L-asparaginase I	A	S	GCT	TCT	G	nsSNP				G/T
1781245	yeaZ	predicted peptidase	Q	K	CAA	AAA	G	nsSNP				G/T
1868392	1868392	Pseudogene BWG_1706 ig mahy affect flhC (DNA-binding transcriptional dual regulator with FlhD)	/	/	/	/	C	iSNP				C/A
1950461	1950461	intergenic	/	/	/	/	G	iSNP				G/T
2093037	yehI	conserved protein	Q	K	CAA	AAA	C	nsSNP				C/A
2207959	atoA	acetyl-CoA:acetoacetyl-CoA transferase, beta subunit	A	S	GCG	TCG	G	nsSNP				G/T
2375093	oxc	predicted oxalyl-CoA decarboxylase	E	*	GAA	TAA	C	nsSNP				C/A
2436650	amiA	N-acetylmuramoyl-l-alanine amidase I	A	S	GCA	TCA	G	nsSNP				G/T
2450400	eutA	reactivating factor for ethanolamine ammonia lyase	R	R	CGC	CGA	G	nsSNP				G/T
2756659	ftsB_ig	cell division protein	/	/	/	/	C	iSNP				C/A
2782107	ygcU	predicted FAD containing dehydrogenase	M	I	ATG	ATT	C	nsSNP				C/A
2971185	yqgB	predicted protein	H	N	CAT	AAT	G	nsSNP				G/T
2976390	rsmE	predicted protein	G	G	GGG	GGT	G	sSNP				G/T
2976691	rsmE	predicted protein	Q	K	CAG	AAG	C	nsSNP				C/A
3093409	ttdT	predicted tartrate:succinate antiporter	L	L	CTG	CTT	G	sSNP				G/T
3141709	yhaM	hypothetical protein 3140511:3141821 reverse	A	E	GCG	GAG	G	nsSNP				G/T
3143579	tdcG	L-serine dehydratase 3	T	N	ACC	AAC	G	nsSNP				G/T
3363541	slyD	FKBP-type peptidyl prolyl cis-trans isomerase (rotamase)	E	K	GAA	AAA	C	nsSNP				C/A
3365357	kefB	potassium:proton antiporter	E	*	GAA	TAA	C	nsSNP				C/A
3675451	yibD	predicted glycosyl transferase	R	L	CGC	CTC	C	nsSNP				C/A
3837883	3837883	Between yifB and ilvG	/	/	/	/	*	Ins				*/ins(A)
3857639	wzzE	Entobacterial Common Antigen (ECA) polysaccharide chain length modulation protein	R	L	CGC	CTC	G	nsSNP				G/T
4070809	rpoB	DNA-directed RNA polymerase subunit beta 4068948:4072976 forward	S	Y	TCC	TAC	C	nsSNP				C/A
4107112	aceK	isocitrate dehydrogenase kinase/phosphatase	R	R	CGG	AGG	C	sSNP				C/A
4245446	alsC	D-allose transporter subunit	A	D	GCC	GAC	G	nsSNP				G/T
4286304	dcuR	DNA-binding response regulator in two-component regulatory system with DcuS"	T	T	ACG	ACT	C	sSNP				C/A
4531127	yjjL	predicted transporter	R	R	CGA	AGA	G	sSNP				G/T
